# Supplementary material for: Targeting Methylglyoxal in Diabetic Kidney Disease Using the Mitochondria-Targeted Compound MitoGamide
Source: Nutrients. 2021 Apr 25;13(5):1457. doi: 10.3390/nu13051457 (PMC8145135; doi:10.3390/nu13051457)
Supplement: Supplementary file 1 [file nutrients-13-01457-s001.zip]

Archive with 1 entries (1 files):
- nutrients-1148885-supplementary.pdf
